# Supplementary material for: Statistical analysis plan for the multicenter, open, randomized controlled clinical trial to assess the efficacy and safety of intravenous tirofiban vs aspirin in acute ischemic stroke due to tandem lesion, undergoing recanalization therapy by endovascular treatment (ATILA trial)
Source: Trials. 2024 Jan 9;25:35. doi: 10.1186/s13063-023-07817-9 (PMC10775524; doi:10.1186/s13063-023-07817-9)
Supplement: Supplementary file 1 — Additional file 1: Supplementary Material 1. Minor Revision. Supplementary Material 2. DSMB. Supplementary Material 3. Full protocol. [file 13063_2023_7817_MOESM1_ESM.zip]

Archive with 3 entries (3 files):
- Minor Revision Suplementary material 1 R2.docx
- New Supplementary material 2 ATILA DSMBR2.docx
- Supplementary Material 3_ ATILA CLINICAL TRIAL PROTOCOL R2.docx
